# Supplementary material for: Characterization of phytoconstituents and evaluation of antimicrobial activity of silver-extract nanoparticles synthesized from Momordica charantia fruit extract
Source: BMC Complement Altern Med. 2017 Jun 26;17:336. doi: 10.1186/s12906-017-1843-8 (PMC5485605; doi:10.1186/s12906-017-1843-8)
Supplement: Additional file 1: Table S1. — Antibacterial efficacy of M. charantia, AgNPs and Ag-Extract-NPs. (XLSX 13 kb) [file 12906_2017_1843_MOESM1_ESM.xlsx]

## Sheet: Sheet1
Test Samples	Zone of Inhibition (mm)
	S. aureus			Mean±SEM	S. Typhi			Mean±SEM	E. coli			Mean±SEM	P. aeruginosa			Mean±SEM
M. charantia Extract (50µg/ml)	18	16.6	0.509902	16.6±0.5	8	8	0.316228	8.0±0.3	30	28	0.894427	28.0±0.9	22	20.6	0.748331	20.6±0.7
	17				8				26				21
	15				7				30				18
	17				8				26				20
	16				9				28				22
AgNPs (50µg/ml)	16	14.4	0.509902	14.4±0.5	7	6.4	0.4	6.4±0.4	22	20.6	0.87178	20.6±0.9	19	20	0.632456	20.0±0.6
	15				7				20				21
	14				6				20				19
	14				5				18				22
	13				7				23				19
Ag-Extract-NPs (50µg/ml)	23	24.8	0.734847	24.8±0.7	8	7.4	0.4	7.4±0.4	35	34.6	0.812404	34.6±0.8	27	26.4	0.4	26.4±0.4
	27				8				37				26
	24				6				34				27
	26				8				35				25
	24				7				32				27
Ciprofloxacin (20µg/ml)	22	23.2	0.374166	23.2±0.4	23	21.4	0.509902	21.4±0.5	24	25.6	0.509902	25.6±0.5	24	25.2	0.374166	25.2±0.4
	24				21				26				26
	23				21				27				25
	24				20				26				25
	23				22				25				26
	Significance test has been done using SPSS software (version 20)
	(STDEV(A1:A2))/(SQRT(COUNT(A1:A2)))
